# Supplementary material for: Novel Clade 2.3.4.4b Highly Pathogenic Avian Influenza A H5N8 and H5N5 Viruses in Denmark, 2020
Source: Viruses. 2021 May 11;13(5):886. doi: 10.3390/v13050886 (PMC8151437; doi:10.3390/v13050886)
Supplement: Supplementary file 1 [file viruses-13-00886-s001.zip]

Archive with 1 entries (1 files):
- viruses-1208701-supplemenary for conversion.pdf
